# Supplementary material for: An Interactive Mapping and Case Discussion Seminar Introducing Medical Students to Climate Change, Environmental Justice, and Health
Source: MedEdPORTAL. 2024 Apr 16;20:11398. doi: 10.15766/mep_2374-8265.11398 (PMC11018717; doi:10.15766/mep_2374-8265.11398)
Supplement: Supplementary file 1 — Didactic Lectures.pptxSmall-Group Student Handouts Example.docxSmall-Group Debriefs Example.pptxPre- and Postseminar Surveys.docxQuiz.docx [file mep_2374-8265.11398-s001.zip]

Archive with 6 entries (6 files):
- E. Quiz.docx
- A. Didactic Lectures.pptx
- B. Small-Group Student Handouts Example.docx
- C. Small-Group Debriefs Example.pptx
- D. Pre- and Postseminar Surveys.docx
- _Educational Summary Report_11398.pdf
